# Supplementary material for: Spatial Patterns and Ecological Drivers of Sedimentary Eukaryotic Microorganisms Across Typical Depositional Zones of Lake Taihu
Source: Microorganisms. 2026 May 15;14(5):1121. doi: 10.3390/microorganisms14051121 (PMC13209375; doi:10.3390/microorganisms14051121)
Supplement: Supplementary file 1 [file microorganisms-14-01121-s001.zip]

Archive with 1 entries (1 files):
- microorganisms-4319987-supplementary.pdf
